# Supplementary material for: A Single Base Insertion in F9 Causing Hemophilia B in a Family of Newfoundland–Parti Standard Poodle Hybrid Dogs
Source: Genes (Basel). 2021 Sep 24;12(10):1491. doi: 10.3390/genes12101491 (PMC8535623; doi:10.3390/genes12101491)
Supplement: Supplementary file 1 [file genes-12-01491-s001.zip]

Archive with 1 entries (1 files):
- genes-1385087-supplementary.pdf
